# Supplementary material for: Disordered Binding Regions and Linear Motifs—Bridging the Gap between Two Models of Molecular Recognition
Source: PLoS One. 2012 Oct 3;7(10):e46829. doi: 10.1371/journal.pone.0046829 (PMC3463566; doi:10.1371/journal.pone.0046829)
Supplement: Table S1 — Secondary structure classification of true LIG motif instances. Secondary structure classification was based on bound structures of true positive instances. Structure assignation was done with the DSSP and PROSS algorithms: H – helical, E – extended (β structures), C – irregular, P – poly-proline II helix. Column 4 shows the ID of respective PDB entry together with the chain ID of the protein containing the motif, then the interacting domain partner, separated by ‘-’. (XLS) [file pone.0046829.s001.xls]

## Sheet: LIG_instances_filtered+pdb
	Motif class name	Protein ID	Motif position	PDB ID/chain ID	Secondary structure classification
	LIG_14-3-3_1	MT_POVM3	254-259	1QJB Q-A	C
	LIG_14-3-3_1	RAF1_HUMAN	256-261	3IQJ P-A	C
	LIG_Actin_RPEL_3	MKL1_MOUSE	17-36	2YJF M-A	H
	LIG_Actin_RPEL_3	MKL1_MOUSE	61-80	2YJF M-B	H
	LIG_Actin_RPEL_3	MKL1_MOUSE	105-124	2YJF M-C	H
	LIG_Actin_WH2_1	WASP_HUMAN	431-447	2A3Z C-A	H
	LIG_Actin_WH2_1	WIPF1_HUMAN	33-49	2A41 C-A	H
	LIG_Actin_WH2_1	SPIR_DROME	464-480	3MN5 S-A	H
	LIG_Actin_WH2_2	MTSS1_HUMAN	728-744	2D1K C-A	H
	LIG_AP2alpha_1	AMPH_HUMAN	324-328	1KY7 P-A	C
	LIG_AP2alpha_2	EPN1_RAT	377-379	1KY6 P-A	C
	LIG_BIR_III_2	CASP9_HUMAN	315-319	3D9T C-A	E
	LIG_BIR_III_3	GRIM_DROME	1-5	1JD5 B-A	E
	LIG_BIR_III_3	HID_DROME	1-5	1JD6 B-A	E
	LIG_BRCT_BRCA1_1	FANCJ_HUMAN	989-993	1T15 B-A	C
	LIG_BRCT_BRCA1_1	COM1_HUMAN	326-330	1Y98 B-A	C
	LIG_BRCT_BRCA1_1	ACACA_HUMAN	1262-1266	3COJ H-X	C
	LIG_BRCT_BRCA1_2	FANCJ_HUMAN	989-995	1T29 B-A	C
	LIG_BRCT_MDC1_1	H2AX_HUMAN	139-143	2AZM C-A	C
	LIG_CAP-Gly_1	TBA1A_HUMAN	443-451	2E4H B-A	C
	LIG_CAP-Gly_1	CLIP1_HUMAN	1434-1438	3E2U E-A	C
	LIG_Clathr_ClatBox_1	AP3B1_HUMAN	818-822	1C9I C-A	C
	LIG_Clathr_ClatBox_1	ARRB2_BOVIN	384-388	1C9L C-A	C
	LIG_Clathr_ClatBox_2	AMPH_HUMAN	380-385	1UTC P-A	H
	LIG_CORNRBOX	NCOR2_HUMAN	2350-2358	1KKQ E-A	H
	LIG_CORNRBOX	NCOR1_HUMAN	2263-2271	3H52 M-B	H
	LIG_CORNRBOX	NCOR1_HUMAN	2051-2059	3N00 B-A	H
	LIG_CYCLIN_1	E2F1_HUMAN	90-94	1H24 E-B	C
	LIG_CYCLIN_1	RB_HUMAN	873-877	1H25 E-B	C
	LIG_CYCLIN_1	P53_HUMAN	381-385	1H26 E-B	C
	LIG_CYCLIN_1	RBL1_HUMAN	658-661	1H28 E-B	C
	LIG_CYCLIN_1	CDN1B_HUMAN	30-33	1JSU C-AB	C
	LIG_CYCLIN_1	CDC6_HUMAN	94-98	2CCH E-B	C
	LIG_Dynein_DLC8_1	B2L11_HUMAN	110-116	1F95 C-A	E
	LIG_Dynein_DLC8_1	DYIN_DROME	128-134	2P2T C-A	E
	LIG_Dynein_DLC8_1	DC1I2_HUMAN	156-162	2PG1 L-A	E
	LIG_Dynein_DLC8_1	SWA_DROME	289-295	3E2B C-A	E
	LIG_EH_1	AGFG1_HUMAN	558-562	1FF1 B-A	C
	LIG_EH_1	STON2_HUMAN	312-316	2JXC B-A	C
	LIG_EH_1	STON2_HUMAN	328-332	2JXC B-A	C
	LIG_EH1_1	GSC_HUMAN	5-13	2CE8 X-A	H
	LIG_EVH1_1	ACTA_LISMO	265-269	1EVH B-A	P
	LIG_EVH1_1	ACTA_LISMO	335-339	1EVH B-A	P
	LIG_EVH1_1	ACTA_LISMO	300-304	1QC6 C-A	P
	LIG_EVH1_2	GRM5_RAT	1156-1160	1DDV B-A	P
	LIG_EVH1_3	WIPF1_HUMAN	454-466	1MKE A-A	P
	LIG_FAT_LD_1	PAXI_HUMAN	266-274	2VZI A-B	H
	LIG_FHA_1	RAD9_YEAST	601-607	1K2N P-A	C
	LIG_FHA_1	PIN4_YEAST	303-309	2A0T B-A	C
	LIG_FHA_2	RAD9_YEAST	153-159	1K3N B-A	C
	LIG_FHA_2	RAD9_YEAST	190-196	1K3Q B-A	C
	LIG_GLEBS_BUB3_1	BUB1_YEAST	333-341	2I3S B-A	H
	LIG_GYF	CD2_HUMAN	281-289	1L2Z B-A	P
	LIG_HOMEOBOX	HXB1_HUMAN	180-183	1B72 A-B	H
	LIG_HP1_1	CAF1A_MOUSE	222-226	1S4Z C-AB	E
	LIG_LYPXL_L_2	GAG_HV1B1	495-504	2R02 B-A	H
	LIG_LYPXL_S_1	GAG_EIAVY	457-461	2R03 B-A	C
	LIG_MAD2	MD1L1_HUMAN	541-549	1GO4 E-C	E
	LIG_MDM2	P53_HUMAN	19-26	1YCR B-A	H
	LIG_NRBOX	NCOA2_HUMAN	689-695	1GWQ C-A	H
	LIG_NRBOX	NCOA2_HUMAN	744-750	1M2Z B-A	H
	LIG_NRBOX	MED1_HUMAN	644-650	1RJK C-A	H
	LIG_NRBOX	NRIP1_HUMAN	379-385	2GPO C-A	H
	LIG_NRBOX	PRGC1_HUMAN	143-149	3CS8 B-A	H
	LIG_ODPH_VHL_1	HIF1A_HUMAN	562-574	1LM8 H-V	C
	LIG_PAM2_1	PAIP1_HUMAN	126-138	1JH4 B-A	C
	LIG_PAM2_1	ATX2_HUMAN	912-924	3KTR B-A	C
	LIG_PAM2_1	ERF3B_HUMAN	50-62	3KUI B-A	C
	LIG_PAM2_1	ERF3B_HUMAN	59-71	3KUJ B-A	C
	LIG_PAM2_1	PAIP2_HUMAN	109-121	3KUT C-A	C
	LIG_PAM2_1	LARP4_HUMAN	13-25	3PKN B-A	C
	LIG_PCNA	CDN1A_HUMAN	144-153	1AXC B-A	H
	LIG_PCNA	FEN1_HUMAN	337-346	1U7B B-A	H
	LIG_PCNA	DNLI1_YEAST	38-47	2OD8 B-A	H
	LIG_PDZ_Class_1	CRIPT_RAT	96-101	1BE9 B-A	E
	LIG_PDZ_Class_1	RPGF6_HUMAN	1596-1601	1D5G B-A	E
	LIG_PDZ_Class_1	IL5RA_HUMAN	415-420	1OBX B-A	E
	LIG_PDZ_Class_1	DLGP1_RAT	987-992	1Q3P C-A	E
	LIG_PDZ_Class_1	APC_MOUSE	2840-2845	1VJ6 B-A	E
	LIG_PDZ_Class_1	BCR_HUMAN	1266-1271	2AIN B-A	E
	LIG_PDZ_Class_1	GRIA1_RAT	902-907	2G2L C-A	E
	LIG_PDZ_Class_1	VE6_HPV18	153-158	2I04 C-A	E
	LIG_PDZ_Class_1	AT2B4_HUMAN	1236-1241	2IWP A-B	E
	LIG_PDZ_Class_1	GUAD_RAT	449-454	2KA9 C-A	E
	LIG_PDZ_Class_1	CAD23_HUMAN	3349-3354	2KBS B-A	E
	LIG_PDZ_Class_1	FRAS1_HUMAN	4002-4007	2QT5 X-A	E
	LIG_PDZ_Class_1	CTNB1_HUMAN	776-781	3DIW C-A	E
	LIG_PDZ_Class_1	IRK4_HUMAN	440-445	3GJ9 C-A	E
	LIG_PDZ_Class_1	USH1G_HUMAN	456-461	3K1R B-A	E
	LIG_PDZ_Class_1	ARHG7_RAT	641-646	3L4F A-D	E
	LIG_PDZ_Class_2	ERBB2_HUMAN	1250-1255	1MFG B-A	E
	LIG_PDZ_Class_2	LIPA1_HUMAN	1197-1202	1N7F C-A	E
	LIG_PDZ_Class_2	SDC4_HUMAN	193-198	1OBY P-A	E
	LIG_PDZ_Class_2	RB6I2_RAT	943-948	1ZUB B-A	E
	LIG_PDZ_Class_2	GLPC_HUMAN	123-128	2EJY B-A	E
	LIG_PDZ_Class_2	CADH5_MOUSE	779-784	2KOH B-A	E
	LIG_PDZ_Class_2	GRIA2_RAT	878-883	2PKU B-A	E
	LIG_PDZ_Class_3	MTR1A_HUMAN	345-350	1B8Q B-A	E
	LIG_PP1	NEB2_RAT	446-452	3EGG C-A	E
	LIG_PP2B_1	NFAC1_HUMAN	117-123	2JOG B-A	E
	LIG_PTAP_UEV_1	HGS_HUMAN	347-352	3OBQ B-A	C
	LIG_PTB_Apo_2	A4_HUMAN	756-763	1AQC C-A	C
	LIG_PTB_Apo_2	A4_RAT	756-763	1M7E D-A	C
	LIG_PTB_Apo_2	ITB3_HUMAN	767-774	1MK7 A-D	C
	LIG_PTB_Apo_2	LRP8_HUMAN	860-867	1NTV B-A	C
	LIG_PTB_Apo_2	LAYN_MOUSE	374-381	2K00 B-A	C
	LIG_PTB_Apo_2	A4_MOUSE	756-763	2ROZ A-B	C
	LIG_PTB_Phospho_1	IL4RA_HUMAN	491-497	1IRS B-A	E
	LIG_PTB_Phospho_1	NTRK1_HUMAN	490-496	1SHC B-A	E
	LIG_PTB_Phospho_1	RET_MOUSE	1057-1063	1UEF C-A	E
	LIG_PTB_Phospho_1	ITB3_HUMAN	767-773	2L1C B-A	E
	LIG_Rb_LxCxE_1	LT_SV40	103-107	1GH6 A-B	C
	LIG_Rb_LxCxE_1	VE7_HPV16	22-26	1GUX E-B	C
	LIG_Rb_pABgroove_1	E2F2_HUMAN	420-428	1N4M C-A	H
	LIG_Rb_pABgroove_1	E1A_ADE05	41-49	2R7G B-A	H
	LIG_SCF_FBW7_1	MYC_HUMAN	55-62	1MV0 A-B	C
	LIG_SCF_FBW7_1	CCNE1_HUMAN	393-399	2OVQ C-B	C
	LIG_SCF-TrCP1_1	CTNB1_HUMAN	32-37	1P22 C-A	C
	LIG_SH2_GRB2	MET_HUMAN	1356-1359	1FYR I-A	C
	LIG_SH2_GRB2	ERBB2_HUMAN	1139-1142	1MW4 B-A	C
	LIG_SH2_GRB2	SHC1_HUMAN	427-430	1QG1 I-E	C
	LIG_SH2_SRC	LCP2_MOUSE	145-148	2EU0 B-A	C
	LIG_SH3_2	RPGF1_HUMAN	284-289	1CKA B-A	P
	LIG_SH3_2	NEF_HV1BR	72-77	1EFN B-A	P
	LIG_SH3_2	PTN22_MOUSE	614-619	1JEG B-A	P
	LIG_SH3_2	PEX14_YEAST	87-92	1N5Z P-A	P
	LIG_SH3_2	NCF1_HUMAN	363-368	1W70 C-A	P
	LIG_SH3_3	SOS1_MOUSE	1135-1141	2GBQ B-A	P
	LIG_SIAH_1	CYBP_HUMAN	59-67	2A25 B-A	E
	LIG_SIAH_1	PHYL_DROME	115-123	2AN6 E-A	E
	LIG_Sin3_1	MAD4_HUMAN	6-16	1PD7 B-A	H
	LIG_Sin3_1	MAD1_HUMAN	9-19	1S5Q A-B	H
	LIG_SPAK-OSR1_1	WNK4_HUMAN	1016-1020	2V3S C-B	E
	LIG_SxIP_EBH_1	DYST_HUMAN	7545-7558	3GJO E-A	C
	LIG_TPR	HS90A_HUMAN	729-732	1ELR C-A	C
	LIG_TPR	HS71L_HUMAN	638-641	1ELW C-A	C
	LIG_TRAF2_1	TNR1B_HUMAN	424-427	1CA9 G-A	E
	LIG_TRAF2_1	TNR5_HUMAN	250-253	1CZZ D-A	E
	LIG_TRAF2_1	TNR8_HUMAN	578-581	1D01 G-D	E
	LIG_TRAF2_1	TNR4_HUMAN	262-265	1D0A G-A	E
	LIG_TRAF2_1	TNR5_HUMAN	104-107	1QSC D-A	E
	LIG_TRAF2_1	TNR3_HUMAN	402-405	1RF3 B-A	E
	LIG_TRFH_1	TINF2_HUMAN	258-262	3BQO B-A	C
	LIG_TRFH_1	DCR1B_HUMAN	504-508	3BUA E-A	C
	LIG_ULM_U2AF65_1	SF01_HUMAN	15-23	1O0P B-A	C
	LIG_ULM_U2AF65_1	SF3B1_HUMAN	333-339	2PEH C-A	C
	LIG_USP7_1	P53_HUMAN	359-363	2F1X A-B	C
	LIG_USP7_1	P53_HUMAN	364-368	2FOJ B-A	C
	LIG_USP7_1	MDM2_HUMAN	147-151	2FOP B-A	C
	LIG_USP7_2	EBNA1_EBVB9	442-448	1YY6 B-A	E
	LIG_WW_1	DAG1_HUMAN	889-892	1EG4 P-A	P
	LIG_WW_1	LMP2_EBVB9	57-60	2JO9 B-A	P
