# Supplementary material for: Disordered Binding Regions and Linear Motifs—Bridging the Gap between Two Models of Molecular Recognition
Source: PLoS One. 2012 Oct 3;7(10):e46829. doi: 10.1371/journal.pone.0046829 (PMC3463566; doi:10.1371/journal.pone.0046829)
Supplement: Table S2 — Secondary structure classification of LIG motif classes. Secondary structure classification was based on representative bound structures of true positive instances. Structure assignation was done with the DSSP and PROSS algorithms: H – helical, E – extended (β structures), C – irregular, P – poly-proline II helix. (XLS) [file pone.0046829.s002.xls]

## Sheet: LIG_motif_ss_types
	Motif class name	Secondary structure classification
	LIG_14-3-3_1	C
	LIG_Actin_RPEL_3	H
	LIG_Actin_WH2_1	H
	LIG_Actin_WH2_2	H
	LIG_AGCK_PIF_3	C
	LIG_AP2alpha_1	C
	LIG_AP2alpha_2	C
	LIG_BIR_III_2	E
	LIG_BIR_III_3	E
	LIG_BRCT_BRCA1_1	C
	LIG_BRCT_BRCA1_2	C
	LIG_BRCT_MDC1_1	C
	LIG_CAP-Gly_1	C
	LIG_Clathr_ClatBox_1	C
	LIG_Clathr_ClatBox_2	H
	LIG_CORNRBOX	H
	LIG_CYCLIN_1	C
	LIG_Dynein_DLC8_1	E
	LIG_EH_1	C
	LIG_EH1_1	H
	LIG_EVH1_1	P
	LIG_EVH1_2	P
	LIG_EVH1_3	P
	LIG_FAT_LD_1	H
	LIG_FHA_1	C
	LIG_FHA_2	C
	LIG_GLEBS_BUB3_1	H
	LIG_GYF	P
	LIG_HOMEOBOX	H
	LIG_HP1_1	E
	LIG_IQ	H
	LIG_LYPXL_L_2	H
	LIG_LYPXL_S_1	C
	LIG_MAD2	E
	LIG_MDM2	H
	LIG_NRBOX	H
	LIG_ODPH_VHL_1	C
	LIG_PAM2_1	C
	LIG_PCNA	H
	LIG_PDZ_Class_1	E
	LIG_PDZ_Class_2	E
	LIG_PDZ_Class_3	E
	LIG_PP1	E
	LIG_PP2B_1	E
	LIG_PTAP_UEV_1	C
	LIG_PTB_Apo_2	C
	LIG_PTB_Phospho_1	E
	LIG_Rb_LxCxE_1	C
	LIG_Rb_pABgroove_1	H
	LIG_SCF_FBW7_1	C
	LIG_SCF-TrCP1_1	C
	LIG_SH2_GRB2	C
	LIG_SH2_SRC	C
	LIG_SH3_2	P
	LIG_SH3_3	P
	LIG_SIAH_1	E
	LIG_Sin3_1	H
	LIG_SPAK-OSR1_1	E
	LIG_SxIP_EBH_1	C
	LIG_TPR	C
	LIG_TRAF2_1	E
	LIG_TRFH_1	C
	LIG_ULM_U2AF65_1	C
	LIG_USP7_1	C
	LIG_USP7_2	E
	LIG_WW_1	P
